# Supplementary material for: Borderline personality disorder symptom networks across adolescent and adult clinical samples: examining symptom centrality and replicability
Source: Psychol Med. 2022 Jan 31;53(7):2946–53. doi: 10.1017/S0033291721004931 (PMC9339041; doi:10.1017/S0033291721004931)
Supplement: Supplementary file 1 [file S0033291721004931sup001.xlsx]

## Sheet: CLPS (N = 731)
type	id	node1	node2	sample	mean	sd	q2.5	q97.5
edge	Aban--Imp	Aban	Imp	0	0.000385526	0.00676523	0	0
edge	Aff--Aban	Aff	Aban	0	0.0105214	0.0314861	0	0.111312
edge	Aff--Emp	Aff	Emp	0	0.0247482	0.0463547	0	0.133884
edge	Ang--Aban	Ang	Aban	0	0.0460817	0.0579368	0	0.156078
edge	Ang--Dis	Ang	Dis	0	0.0482779	0.0581726	0	0.156248
edge	Ang--Emp	Ang	Emp	0	0.0172425	0.0396245	0	0.12382
edge	Ang--IDD	Ang	IDD	0	0.00181263	0.0132981	0	0
edge	Dis--Aban	Dis	Aban	0	0.0412524	0.0558108	0	0.147076
edge	Dis--Imp	Dis	Imp	0	0.0201768	0.0427862	0	0.12762
edge	Dis--Rel	Dis	Rel	0	0.0134398	0.0344989	0	0.111545
edge	Emp--Aban	Emp	Aban	0	0.0390584	0.0562899	0	0.150949
edge	Emp--Imp	Emp	Imp	0	0.0364032	0.0553402	0	0.146813
edge	Emp--Rel	Emp	Rel	0	0.000849069	0.00995534	0	0
edge	Emp--SIB	Emp	SIB	0	0.054793	0.0607791	0	0.158676
edge	IDD--Imp	IDD	Imp	0	-0.000306714	0.00883251	0	0
edge	IDD--SIB	IDD	SIB	0	0.0476664	0.0563035	0	0.148496
edge	SIB--Rel	SIB	Rel	0	0.0131162	0.0332782	0	0.107624
edge	IDD--Aban	IDD	Aban	0.0857912	0.0595431	0.0606257	0	0.161482
edge	Ang--SIB	Ang	SIB	0.092901	0.0695254	0.0608152	0	0.168059
edge	Emp--Dis	Emp	Dis	0.0982386	0.0714318	0.0640481	0	0.174148
edge	Aff--SIB	Aff	SIB	0.10091	0.0844357	0.0583187	0	0.17495
edge	Aff--Imp	Aff	Imp	0.11721	0.104158	0.0616026	0	0.197621
edge	Aff--Dis	Aff	Dis	0.122212	0.111685	0.0548917	0	0.193284
edge	Ang--Imp	Ang	Imp	0.129595	0.117159	0.0590052	0	0.20742
edge	Aff--Rel	Aff	Rel	0.140146	0.134925	0.0490833	0	0.219231
edge	Aff--IDD	Aff	IDD	0.145322	0.142461	0.0453387	0	0.221364
edge	SIB--Imp	SIB	Imp	0.152242	0.149415	0.0469239	0	0.22578
edge	Aban--SIB	Aban	SIB	0.160357	0.157278	0.0458748	0	0.235122
edge	IDD--Rel	IDD	Rel	0.160675	0.158007	0.0421358	0.0833698	0.239942
edge	Imp--Rel	Imp	Rel	0.165472	0.164684	0.0434763	0.0884864	0.241359
edge	IDD--Dis	IDD	Dis	0.184425	0.184058	0.0397426	0.109518	0.258737
edge	Dis--SIB	Dis	SIB	0.19133	0.190711	0.0413357	0.114347	0.268366
edge	Ang--Aff	Ang	Aff	0.211913	0.210875	0.0405062	0.132514	0.289333
edge	Ang--Rel	Ang	Rel	0.219541	0.218291	0.0386959	0.145152	0.29639
edge	Aban--Rel	Aban	Rel	0.235197	0.232365	0.0383447	0.156457	0.308775
edge	Emp--IDD	Emp	IDD	0.243013	0.242793	0.0361073	0.171571	0.311707
expectedInfluence	Emp	Emp		0.341252	0.487319	0.107047	0.272776	0.703966
expectedInfluence	Aban	Aban		0.481345	0.586486	0.0981001	0.398449	0.770009
expectedInfluence	Imp	Imp		0.564519	0.592076	0.0961007	0.397191	0.774142
expectedInfluence	Dis	Dis		0.596205	0.681033	0.101822	0.478825	0.87599
expectedInfluence	Ang	Ang		0.65395	0.729265	0.0958153	0.53457	0.907193
expectedInfluence	SIB	SIB		0.697739	0.766942	0.0970622	0.569675	0.950542
expectedInfluence	IDD	IDD		0.819227	0.836035	0.0830618	0.668887	0.990072
expectedInfluence	Aff	Aff		0.837713	0.823809	0.0986307	0.620409	0.998575
expectedInfluence	Rel	Rel		0.921032	0.935678	0.0728959	0.784296	1.078
predictability	Emp			0.0939939
predictability	Aban			0.134548
predictability	Dis			0.152388
predictability	Imp			0.159455
predictability	SIB			0.168847
predictability	Ang			0.210018
predictability	IDD			0.21968
predictability	Aff			0.239849
predictability	Rel			0.275841

## Sheet: MIDAS (N = 3651)
type	id	node1	node2	sample	mean	sd	q2.5	q97.5
edge	Aff--Aban	Aff	Aban	0	0.0261864	0.0274491	0	0.0727253
edge	Ang--Aban	Ang	Aban	0	0.00923153	0.0199385	0	0.0598183
edge	Ang--Emp	Ang	Emp	0	0.00870035	0.0191868	0	0.0573525
edge	Ang--IDD	Ang	IDD	0	0.00102008	0.00679469	0	0
edge	Dis--Imp	Dis	Imp	0	0.00784097	0.0195779	0	0.0633743
edge	IDD--SIB	IDD	SIB	0	0.0196204	0.0274673	0	0.0744484
edge	Dis--Rel	Dis	Rel	0.0434867	0.0320844	0.0307467	0	0.0857266
edge	Emp--Rel	Emp	Rel	0.0444231	0.0336265	0.0291874	0	0.0797475
edge	Emp--Aban	Emp	Aban	0.045679	0.0308806	0.0310303	0	0.0821398
edge	IDD--Imp	IDD	Imp	0.0460915	0.032171	0.0300498	0	0.0788628
edge	Aff--SIB	Aff	SIB	0.0474142	0.0398624	0.0282555	0	0.0836222
edge	Aff--Imp	Aff	Imp	0.0492209	0.0406114	0.0285231	0	0.0834975
edge	Emp--Imp	Emp	Imp	0.0497777	0.0360678	0.0309998	0	0.0834278
edge	Dis--Aban	Dis	Aban	0.0530537	0.0403754	0.0346096	0	0.0950554
edge	Emp--SIB	Emp	SIB	0.0551019	0.0465746	0.0302762	0	0.0916982
edge	Emp--Dis	Emp	Dis	0.0570748	0.0484563	0.0302741	0	0.0914539
edge	Aban--Imp	Aban	Imp	0.0630137	0.0567461	0.0281488	0	0.0958476
edge	Aff--Dis	Aff	Dis	0.0673653	0.0655413	0.0237787	0	0.103463
edge	IDD--Aban	IDD	Aban	0.0731997	0.0706857	0.0276614	0	0.115573
edge	Ang--Dis	Ang	Dis	0.0762707	0.0737145	0.0215532	0	0.110472
edge	Ang--SIB	Ang	SIB	0.0764789	0.0749253	0.0213098	0	0.111708
edge	SIB--Rel	SIB	Rel	0.0922365	0.0921485	0.0202579	0.0530347	0.131091
edge	Imp--Rel	Imp	Rel	0.11122	0.111353	0.0182172	0.0748954	0.145769
edge	IDD--Rel	IDD	Rel	0.112797	0.111582	0.0192974	0.0743124	0.150342
edge	Aban--SIB	Aban	SIB	0.118227	0.11741	0.0214934	0.0746353	0.160877
edge	Ang--Imp	Ang	Imp	0.124288	0.124537	0.0175194	0.0897496	0.158965
edge	SIB--Imp	SIB	Imp	0.153314	0.153584	0.0172457	0.119674	0.186036
edge	Dis--SIB	Dis	SIB	0.153576	0.153788	0.0214886	0.110483	0.194855
edge	Aff--IDD	Aff	IDD	0.156992	0.155297	0.0181446	0.119324	0.191195
edge	Aff--Rel	Aff	Rel	0.161773	0.162102	0.0194583	0.124254	0.201381
edge	IDD--Dis	IDD	Dis	0.168657	0.168269	0.0205512	0.126708	0.208367
edge	Ang--Rel	Ang	Rel	0.169681	0.168708	0.0188192	0.131766	0.205164
edge	Aff--Emp	Aff	Emp	0.170258	0.170878	0.0176583	0.135781	0.206521
edge	Aban--Rel	Aban	Rel	0.217816	0.217508	0.0192178	0.180118	0.255525
edge	Emp--IDD	Emp	IDD	0.256733	0.256814	0.0182088	0.220141	0.291595
edge	Ang--Aff	Ang	Aff	0.359697	0.359054	0.0172486	0.324563	0.39325
expectedInfluence	Aban	Aban		0.570989	0.569024	0.0497854	0.463252	0.657362
expectedInfluence	Aff	Aff		1.01272	1.01953	0.0414607	0.935444	1.09717
expectedInfluence	Ang	Ang		0.806415	0.819891	0.0355345	0.750075	0.88974
expectedInfluence	Dis	Dis		0.619485	0.59007	0.0475411	0.495122	0.676735
expectedInfluence	Emp	Emp		0.679048	0.631998	0.0529199	0.52925	0.731892
expectedInfluence	IDD	IDD		0.81447	0.815459	0.0437439	0.729442	0.897893
expectedInfluence	Imp	Imp		0.596926	0.562911	0.0455713	0.461765	0.648119
expectedInfluence	Rel	Rel		0.953433	0.929113	0.0405715	0.850719	1.00546
expectedInfluence	SIB	SIB		0.696349	0.697914	0.0422508	0.614656	0.77875
predictability	Aff			0.391396
predictability	Ang			0.331696
predictability	Rel			0.322011
predictability	IDD			0.27942
predictability	Emp			0.232621
predictability	SIB			0.193668
predictability	Dis			0.180091
predictability	Imp			0.171823
predictability	Aban			0.165914

## Sheet: Adolescent (N = 1012)
type	id	node1	node2	sample	mean	sd	q2.5	q97.5
edge	Aban--Imp	Aban	Imp	0	0.000339433	0.00536764	0	0
edge	Aban--SIB	Aban	SIB	0	0.0493825	0.052355	0	0.135393
edge	Aff--Imp	Aff	Imp	0	0.0122065	0.0307045	0	0.1022
edge	Ang--Aban	Ang	Aban	0	0.0176671	0.0370658	0	0.111333
edge	Ang--Dis	Ang	Dis	0	0.000767719	0.00830413	0	0
edge	Ang--Emp	Ang	Emp	0	-0.000163323	0.00644183	0	0
edge	Ang--IDD	Ang	IDD	0	0.000496107	0.00695425	0	0
edge	Ang--SIB	Ang	SIB	0	0.00233399	0.0141392	0	0.0738641
edge	Dis--Imp	Dis	Imp	0	0.000396174	0.00642969	0	0
edge	Emp--Aban	Emp	Aban	0	0.0203952	0.0400631	0	0.117792
edge	Emp--Imp	Emp	Imp	0	0.0328511	0.0477032	0	0.129653
edge	Emp--Rel	Emp	Rel	0	0.000320966	0.00620483	0	0
edge	IDD--Imp	IDD	Imp	0	-9.40717e-05	0.00381695	0	0
edge	SIB--Rel	SIB	Rel	0	0.000345785	0.00689902	0	0
edge	Aff--Rel	Aff	Rel	0.0824422	0.0653223	0.0516942	0	0.145747
edge	IDD--Rel	IDD	Rel	0.0834654	0.0646973	0.0540845	0	0.152321
edge	IDD--Aban	IDD	Aban	0.0890793	0.0681619	0.0542584	0	0.150578
edge	SIB--Imp	SIB	Imp	0.0963506	0.0752781	0.0545392	0	0.155136
edge	Aff--Emp	Aff	Emp	0.097467	0.0867039	0.0513687	0	0.168524
edge	IDD--SIB	IDD	SIB	0.0997229	0.0858301	0.0520196	0	0.164664
edge	Dis--SIB	Dis	SIB	0.102487	0.0917812	0.0500271	0	0.166245
edge	Aff--Dis	Aff	Dis	0.103211	0.0948704	0.0462666	0	0.168875
edge	Dis--Aban	Dis	Aban	0.127655	0.124862	0.0416014	0	0.19219
edge	Ang--Rel	Ang	Rel	0.134303	0.129578	0.0398149	0	0.195122
edge	Aff--Aban	Aff	Aban	0.137183	0.134965	0.0380028	0	0.200537
edge	Aff--IDD	Aff	IDD	0.145981	0.146696	0.034177	0.0797792	0.210145
edge	Imp--Rel	Imp	Rel	0.1578	0.15785	0.0322577	0.0964536	0.218889
edge	Dis--Rel	Dis	Rel	0.158686	0.156817	0.0365596	0.0881108	0.225232
edge	Emp--SIB	Emp	SIB	0.164372	0.163142	0.0344859	0.0961806	0.228312
edge	Emp--Dis	Emp	Dis	0.170412	0.168485	0.0356265	0.101721	0.236117
edge	Emp--IDD	Emp	IDD	0.185823	0.187622	0.0361515	0.1175	0.259788
edge	Aban--Rel	Aban	Rel	0.196169	0.195831	0.0346864	0.126122	0.26116
edge	Aff--SIB	Aff	SIB	0.205794	0.20447	0.0322803	0.138871	0.266736
edge	Ang--Aff	Ang	Aff	0.25573	0.25244	0.0328812	0.186449	0.314849
edge	IDD--Dis	IDD	Dis	0.265144	0.2652	0.0332452	0.198772	0.329868
edge	Ang--Imp	Ang	Imp	0.35354	0.351924	0.0308191	0.290182	0.40991
expectedInfluence	Aban	Aban		0.550085	0.611604	0.078534	0.456911	0.759577
expectedInfluence	Aff	Aff		1.02781	0.997674	0.075822	0.848035	1.14353
expectedInfluence	Ang	Ang		0.743574	0.755044	0.0594201	0.634482	0.875957
expectedInfluence	Dis	Dis		0.927596	0.903178	0.0660109	0.760491	1.02541
expectedInfluence	Emp	Emp		0.618075	0.659356	0.0754918	0.510989	0.807119
expectedInfluence	IDD	IDD		0.869216	0.818609	0.0766269	0.655425	0.947943
expectedInfluence	Imp	Imp		0.607691	0.630751	0.0737773	0.484117	0.773139
expectedInfluence	Rel	Rel		0.812866	0.770762	0.0704631	0.622246	0.898832
expectedInfluence	SIB	SIB		0.668727	0.672564	0.0856265	0.495377	0.82845
predictability	Aff			0.356273
predictability	Dis			0.343565
predictability	IDD			0.330012
predictability	Ang			0.296352
predictability	Rel			0.269132
predictability	Emp			0.232486
predictability	Imp			0.231339
predictability	SIB			0.231065
predictability	Aban			0.191714
